# Supplementary material for: Resting-State fMRI in Chronic Patients with Disorders of Consciousness: The Role of Lower-Order Networks for Clinical Assessment
Source: Brain Sci. 2022 Mar 7;12(3):355. doi: 10.3390/brainsci12030355 (PMC8946756; doi:10.3390/brainsci12030355)
Supplement: Supplementary file 1 [file brainsci-12-00355-s001.zip]

Archive with 1 entries (1 files):
- brainsci-1559839-supplementary.pdf
